# Supplementary material for: Water-soluble 4-(dimethylaminomethyl)heliomycin exerts greater antitumor effects than parental heliomycin by targeting the tNOX-SIRT1 axis and apoptosis in oral cancer cells
Source: eLife. 2024 Apr 3;12:RP87873. doi: 10.7554/eLife.87873 (PMC10990494; doi:10.7554/eLife.87873)
Supplement: Figure 2—source data 1. [file elife-87873-fig2-data1.zip]

Archive with 36 entries (36 files):
- Figure 2-source data 1/Figure 2a (HSC-3)-Actin-4 dmH (N=1).jpg
- Figure 2-source data 1/Figure 2a (HSC-3)-Actin-4 dmH (N=2).jpg
- Figure 2-source data 1/Figure 2a (HSC-3)-Actin-4 dmH (N=3).jpg
- Figure 2-source data 1/Figure 2a (HSC-3)-SIRT1-4 dmH (N=1).jpg
- Figure 2-source data 1/Figure 2a (HSC-3)-SIRT1-4 dmH (N=2).jpg
- Figure 2-source data 1/Figure 2a (HSC-3)-SIRT1-4 dmH (N=3).jpg
- Figure 2-source data 1/Figure 2a (SAS)- Actin-4 dmH (N=1).jpg
- Figure 2-source data 1/Figure 2a (SAS)- Actin-4 dmH (N=2).jpg
- Figure 2-source data 1/Figure 2a (SAS)- Actin-4 dmH (N=3).jpg
- Figure 2-source data 1/Figure 2a (SAS)-SIRT1-4 dmH (N=1).jpg
- Figure 2-source data 1/Figure 2a (SAS)-SIRT1-4 dmH (N=2).jpg
- Figure 2-source data 1/Figure 2a (SAS)-SIRT1-4 dmH (N=3).jpg
- Figure 2-source data 1/Figure 2b (HSC-3)-Actin-4 dmH (N=1).jpg
- Figure 2-source data 1/Figure 2b (HSC-3)-Actin-4 dmH (N=2).jpg
- Figure 2-source data 1/Figure 2b (HSC-3)-Actin-4 dmH (N=3).jpg
- Figure 2-source data 1/Figure 2b (HSC-3)-Actin-H2O (N=1).jpg
- Figure 2-source data 1/Figure 2b (HSC-3)-Actin-H2O (N=2).jpg
- Figure 2-source data 1/Figure 2b (HSC-3)-Actin-H2O (N=3).jpg
- Figure 2-source data 1/Figure 2b (HSC-3)-SIRT1-4 dmH (N=1).jpg
- Figure 2-source data 1/Figure 2b (HSC-3)-SIRT1-4 dmH (N=2).jpg
- Figure 2-source data 1/Figure 2b (HSC-3)-SIRT1-4 dmH (N=3).jpg
- Figure 2-source data 1/Figure 2b (HSC-3)-SIRT1-H2O (N=1).jpg
- Figure 2-source data 1/Figure 2b (HSC-3)-SIRT1-H2O (N=2).jpg
- Figure 2-source data 1/Figure 2b (HSC-3)-SIRT1-H2O (N=3).jpg
- Figure 2-source data 1/Figure 2b (SAS)-Actin- 4 dmH (N=1).jpg
- Figure 2-source data 1/Figure 2b (SAS)-Actin- 4 dmH (N=2).jpg
- Figure 2-source data 1/Figure 2b (SAS)-Actin- 4 dmH (N=3).jpg
- Figure 2-source data 1/Figure 2b (SAS)-Actin- H2O (N=1).jpg
- Figure 2-source data 1/Figure 2b (SAS)-Actin- H2O (N=2).jpg
- Figure 2-source data 1/Figure 2b (SAS)-Actin- H2O (N=3).jpg
- Figure 2-source data 1/Figure 2b (SAS)-SIRT1-4 dmH (N=1).jpg
- Figure 2-source data 1/Figure 2b (SAS)-SIRT1-4 dmH (N=2).jpg
- Figure 2-source data 1/Figure 2b (SAS)-SIRT1-4 dmH (N=3).jpg
- Figure 2-source data 1/Figure 2b (SAS)-SIRT1-H2O (N=1).jpg
- Figure 2-source data 1/Figure 2b (SAS)-SIRT1-H2O (N=2).jpg
- Figure 2-source data 1/Figure 2b (SAS)-SIRT1-H2O (N=3).jpg
