# Supplementary material for: Water-soluble 4-(dimethylaminomethyl)heliomycin exerts greater antitumor effects than parental heliomycin by targeting the tNOX-SIRT1 axis and apoptosis in oral cancer cells
Source: eLife. 2024 Apr 3;12:RP87873. doi: 10.7554/eLife.87873 (PMC10990494; doi:10.7554/eLife.87873)
Supplement: Figure 4—source data 1. [file elife-87873-fig4-data1.zip]

Archive with 32 entries (32 files):
- Figure 4-source data 1/Figure 4b (HSC-3)-Actin-4 dmH (N=1).jpg
- Figure 4-source data 1/Figure 4b (HSC-3)-Actin-4 dmH (N=2).jpg
- Figure 4-source data 1/Figure 4b (HSC-3)-Actin-4 dmH (N=3).jpg
- Figure 4-source data 1/Figure 4b (HSC-3)-SIRT1-4dmH (N=1).jpg
- Figure 4-source data 1/Figure 4b (HSC-3)-SIRT1-4dmH (N=2).jpg
- Figure 4-source data 1/Figure 4b (HSC-3)-SIRT1-4dmH (N=3).jpg
- Figure 4-source data 1/Figure 4b (SAS)-Actin-4 dmH (N=1).jpg
- Figure 4-source data 1/Figure 4b (SAS)-Actin-4 dmH (N=2).jpg
- Figure 4-source data 1/Figure 4b (SAS)-Actin-4 dmH (N=3).jpg
- Figure 4-source data 1/Figure 4b (SAS)-SIRT1-4 dmH (N=1).jpg
- Figure 4-source data 1/Figure 4b (SAS)-SIRT1-4 dmH (N=2).jpg
- Figure 4-source data 1/Figure 4b (SAS)-SIRT1-4 dmH (N=3).jpg
- Figure 4-source data 1/Figure 4c (HSC-3)-Actin-4 dmH (N=1).jpg
- Figure 4-source data 1/Figure 4c (HSC-3)-Actin-4 dmH (N=2).jpg
- Figure 4-source data 1/Figure 4c (HSC-3)-Actin-4 dmH (N=3).jpg
- Figure 4-source data 1/Figure 4c (HSC-3)-SIRT1-4 dmH (N=1).jpg
- Figure 4-source data 1/Figure 4c (HSC-3)-SIRT1-4 dmH (N=2).jpg
- Figure 4-source data 1/Figure 4c (HSC-3)-SIRT1-4 dmH (N=3).jpg
- Figure 4-source data 1/Figure 4c (SAS)-Actin-4 dmH (N=1).jpg
- Figure 4-source data 1/Figure 4c (SAS)-Actin-4 dmH (N=2).jpg
- Figure 4-source data 1/Figure 4c (SAS)-Actin-4 dmH (N=3).jpg
- Figure 4-source data 1/Figure 4c (SAS)-SIRT1-4 dmH (N=1).jpg
- Figure 4-source data 1/Figure 4c (SAS)-SIRT1-4 dmH (N=2).jpg
- Figure 4-source data 1/Figure 4c (SAS)-SIRT1-4 dmH (N=3).jpg
- Figure 4-source data 1/Figure 4d (HSC-3)-Input-Actin-4 dmH.jpg
- Figure 4-source data 1/Figure 4d (HSC-3)-Input-SIRT1-4 dmH.jpg
- Figure 4-source data 1/Figure 4d (HSC-3)-IP-SIRT1,IB-HA-4 dmH.jpg
- Figure 4-source data 1/Figure 4d (HSC-3)-IP-SIRT1,IB-SIRT1-4 dmH.jpg
- Figure 4-source data 1/Figure 4d (SAS)-Input-Actin-4 dmH.jpg
- Figure 4-source data 1/Figure 4d (SAS)-Input-SIRT1-4 dmH.jpg
- Figure 4-source data 1/Figure 4d (SAS)-IP-SIRT1,IB-HA-4 dmH.jpg
- Figure 4-source data 1/Figure 4d (SAS)-IP-SIRT1,IB-SIRT1-4 dmH.jpg
