# Supplementary material for: Water-soluble 4-(dimethylaminomethyl)heliomycin exerts greater antitumor effects than parental heliomycin by targeting the tNOX-SIRT1 axis and apoptosis in oral cancer cells
Source: eLife. 2024 Apr 3;12:RP87873. doi: 10.7554/eLife.87873 (PMC10990494; doi:10.7554/eLife.87873)
Supplement: Figure 5—source data 3. [file elife-87873-fig5-data3.zip]

Archive with 54 entries (54 files):
- Figure 5-source data 3/Figure 5c (HSC-3)-Actin (2)-Heliomycin.jpg
- Figure 5-source data 3/Figure 5c (HSC-3)-Actin-Heliomycin.jpg
- Figure 5-source data 3/Figure 5c (HSC-3)-Atg5-Heliomycin.jpg
- Figure 5-source data 3/Figure 5c (HSC-3)-Atg7-Heliomycin.jpg
- Figure 5-source data 3/Figure 5c (HSC-3)-Bak-Heliomycin.jpg
- Figure 5-source data 3/Figure 5c (HSC-3)-Bcl2-Heliomycin.jpg
- Figure 5-source data 3/Figure 5c (HSC-3)-Flip-Heliomycin.jpg
- Figure 5-source data 3/Figure 5c (HSC-3)-LC3-Heliomycin.jpg
- Figure 5-source data 3/Figure 5c (HSC-3)-PARP-Heliomycin.jpg
- Figure 5-source data 3/Figure 5c (HSC-3)-Puma-Heliomycin.jpg
- Figure 5-source data 3/Figure 5c (HSC-3)-SIRT1-Heliomycin.jpg
- Figure 5-source data 3/Figure 5c (HSC-3)-ULK1-Heliomycin.jpg
- Figure 5-source data 3/Figure 5c (SAS)-Actin (2)-Heliomycin.jpg
- Figure 5-source data 3/Figure 5c (SAS)-Actin-Heliomycin.jpg
- Figure 5-source data 3/Figure 5c (SAS)-Atg5-Heliomycin.jpg
- Figure 5-source data 3/Figure 5c (SAS)-Atg7-Heliomycin.jpg
- Figure 5-source data 3/Figure 5c (SAS)-Bak-Heliomycin.jpg
- Figure 5-source data 3/Figure 5c (SAS)-Bcl2-Heliomycin.jpg
- Figure 5-source data 3/Figure 5c (SAS)-Flip-Heliomycin.jpg
- Figure 5-source data 3/Figure 5c (SAS)-LC3-Heliomycin.jpg
- Figure 5-source data 3/Figure 5c (SAS)-PARP-Heliomycin.jpg
- Figure 5-source data 3/Figure 5c (SAS)-Puma-Heliomycin.jpg
- Figure 5-source data 3/Figure 5c (SAS)-SIRT1-Heliomycin.jpg
- Figure 5-source data 3/Figure 5c (SAS)-ULK1-Heliomycin.jpg
- Figure 5-source data 3/Figure 5d ( SAS)-Actin (2)-4 dmH.jpg
- Figure 5-source data 3/Figure 5d ( SAS)-Actin-4 dmH.jpg
- Figure 5-source data 3/Figure 5d ( SAS)-Atg5-4 dmH.jpg
- Figure 5-source data 3/Figure 5d ( SAS)-Atg7-4 dmH.jpg
- Figure 5-source data 3/Figure 5d ( SAS)-Bak-4 dmH.jpg
- Figure 5-source data 3/Figure 5d ( SAS)-Bax-4 dmH.jpg
- Figure 5-source data 3/Figure 5d ( SAS)-cleaved caspase 3-4 dmH.jpg
- Figure 5-source data 3/Figure 5d ( SAS)-Flip-4 dmH.jpg
- Figure 5-source data 3/Figure 5d ( SAS)-LC3-4 dmH.jpg
- Figure 5-source data 3/Figure 5d ( SAS)-Noxa-4 dmH.jpg
- Figure 5-source data 3/Figure 5d ( SAS)-PARP-4 dmH.jpg
- Figure 5-source data 3/Figure 5d ( SAS)-Puma-4 dmH.jpg
- Figure 5-source data 3/Figure 5d ( SAS)-SIRT1-4 dmH.jpg
- Figure 5-source data 3/Figure 5d ( SAS)-ULK1-4 dmH.jpg
- Figure 5-source data 3/Figure 5d(HSC-3)-Ac-c-Myc-4 dmH.jpg
- Figure 5-source data 3/Figure 5d(HSC-3)-Actin (2)-4 dmH.jpg
- Figure 5-source data 3/Figure 5d(HSC-3)-Actin-4 dmH.jpg
- Figure 5-source data 3/Figure 5d(HSC-3)-Atg5-4 dmH.jpg
- Figure 5-source data 3/Figure 5d(HSC-3)-Atg7-4 dmH.jpg
- Figure 5-source data 3/Figure 5d(HSC-3)-Bak-4 dmH.jpg
- Figure 5-source data 3/Figure 5d(HSC-3)-Bax-4 dmH.jpg
- Figure 5-source data 3/Figure 5d(HSC-3)-cleaved caspase 3-4 dmH.jpg
- Figure 5-source data 3/Figure 5d(HSC-3)-c-Myc-4 dmH.jpg
- Figure 5-source data 3/Figure 5d(HSC-3)-Flip-4 dmH.jpg
- Figure 5-source data 3/Figure 5d(HSC-3)-LC3-4 dmH.jpg
- Figure 5-source data 3/Figure 5d(HSC-3)-Noxa-4 dmH.jpg
- Figure 5-source data 3/Figure 5d(HSC-3)-PARP-4 dmH.jpg
- Figure 5-source data 3/Figure 5d(HSC-3)-Puma-4 dmH.jpg
- Figure 5-source data 3/Figure 5d(HSC-3)-SIRT1-4 dmH.jpg
- Figure 5-source data 3/Figure 5d(HSC-3)-ULK1-4 dmH.jpg
