# Supplementary material for: Water-soluble 4-(dimethylaminomethyl)heliomycin exerts greater antitumor effects than parental heliomycin by targeting the tNOX-SIRT1 axis and apoptosis in oral cancer cells
Source: eLife. 2024 Apr 3;12:RP87873. doi: 10.7554/eLife.87873 (PMC10990494; doi:10.7554/eLife.87873)
Supplement: Figure 6—source data 1. [file elife-87873-fig6-data1.zip]

Archive with 12 entries (12 files):
- Figure 6-source data 1/Figure 6c ( HSC-3)-4 dmH 1 μM.jpg
- Figure 6-source data 1/Figure 6c ( HSC-3)-4 dmH 2 μM.jpg
- Figure 6-source data 1/Figure 6c ( HSC-3)-control (DMSO).jpg
- Figure 6-source data 1/Figure 6c ( HSC-3)-control (H20).jpg
- Figure 6-source data 1/Figure 6c ( HSC-3)-Heliomycin 1 μM.jpg
- Figure 6-source data 1/Figure 6c ( HSC-3)-Heliomycin 2 μM.jpg
- Figure 6-source data 1/Figure 6c ( SAS)-4 dmH 1 μM.jpg
- Figure 6-source data 1/Figure 6c ( SAS)-4 dmH 2 μM.jpg
- Figure 6-source data 1/Figure 6c ( SAS)-control (DMSO).jpg
- Figure 6-source data 1/Figure 6c ( SAS)-control (H20).jpg
- Figure 6-source data 1/Figure 6c ( SAS)-Heliomycin 1 μM.jpg
- Figure 6-source data 1/Figure 6c ( SAS)-Heliomycin 2 μM.jpg
