# Supplementary material for: Water-soluble 4-(dimethylaminomethyl)heliomycin exerts greater antitumor effects than parental heliomycin by targeting the tNOX-SIRT1 axis and apoptosis in oral cancer cells
Source: eLife. 2024 Apr 3;12:RP87873. doi: 10.7554/eLife.87873 (PMC10990494; doi:10.7554/eLife.87873)
Supplement: Figure 7—source data 1. [file elife-87873-fig7-data1.zip]

Archive with 42 entries (42 files):
- Figure 7-source data 1/Figure 7b (HSC-3)-Actin-4 dmH (N=1).jpg
- Figure 7-source data 1/Figure 7b (HSC-3)-Actin-4 dmH (N=2).jpg
- Figure 7-source data 1/Figure 7b (HSC-3)-Actin-4 dmH (N=3).jpg
- Figure 7-source data 1/Figure 7b (HSC-3)-Actin-Heliomycin.jpg
- Figure 7-source data 1/Figure 7b (HSC-3)-tNOX-4 dmH (N=1).jpg
- Figure 7-source data 1/Figure 7b (HSC-3)-tNOX-4 dmH (N=2).jpg
- Figure 7-source data 1/Figure 7b (HSC-3)-tNOX-4 dmH (N=3).jpg
- Figure 7-source data 1/Figure 7b (HSC-3)-tNOX-Heliomycin.jpg
- Figure 7-source data 1/Figure 7b (SAS)-Actin-4 dmH (N=1).jpg
- Figure 7-source data 1/Figure 7b (SAS)-Actin-4 dmH (N=2).jpg
- Figure 7-source data 1/Figure 7b (SAS)-Actin-4 dmH (N=3).jpg
- Figure 7-source data 1/Figure 7b (SAS)-Actin-Heliomycin.jpg
- Figure 7-source data 1/Figure 7b (SAS)-tNOX-4 dmH (N=1).jpg
- Figure 7-source data 1/Figure 7b (SAS)-tNOX-4 dmH (N=2).jpg
- Figure 7-source data 1/Figure 7b (SAS)-tNOX-4 dmH (N=3).jpg
- Figure 7-source data 1/Figure 7b (SAS)-tNOX-Heliomycin.png
- Figure 7-source data 1/Figure 7c (HSC-3)-Actin-4 dmH (N=1).jpg
- Figure 7-source data 1/Figure 7c (HSC-3)-Actin-4 dmH (N=2).jpg
- Figure 7-source data 1/Figure 7c (HSC-3)-Actin-4 dmH (N=3).jpg
- Figure 7-source data 1/Figure 7c (HSC-3)-tNOX-4 dmH (N=1).jpg
- Figure 7-source data 1/Figure 7c (HSC-3)-tNOX-4 dmH (N=2).jpg
- Figure 7-source data 1/Figure 7c (HSC-3)-tNOX-4 dmH (N=3).jpg
- Figure 7-source data 1/Figure 7c (SAS)-Actin-4 dmH (N=1).jpg
- Figure 7-source data 1/Figure 7c (SAS)-Actin-4 dmH (N=2).jpg
- Figure 7-source data 1/Figure 7c (SAS)-Actin-4 dmH (N=3).jpg
- Figure 7-source data 1/Figure 7c (SAS)-tNOX-4 dmH (N=1).jpg
- Figure 7-source data 1/Figure 7c (SAS)-tNOX-4 dmH (N=2).jpg
- Figure 7-source data 1/Figure 7c (SAS)-tNOX-4 dmH (N=3).jpg
- Figure 7-source data 1/Figure 7d (HSC-3)-Actin-input.jpg
- Figure 7-source data 1/Figure 7d (HSC-3)-IP-ENOX2, IB-HA.jpg
- Figure 7-source data 1/Figure 7d (HSC-3)-IP-ENOX2, IB-tNOX.jpg
- Figure 7-source data 1/Figure 7d (HSC-3)-tNOX-input.jpg
- Figure 7-source data 1/Figure 7d (SAS)-Actin-input.jpg
- Figure 7-source data 1/Figure 7d (SAS)-IP-ENOX2, IB-HA.jpg
- Figure 7-source data 1/Figure 7d (SAS)-IP-ENOX2, IB-tNOX.jpg
- Figure 7-source data 1/Figure 7d (SAS)-tNOX-input.jpg
- Figure 7-source data 1/Figure 7e-knockdown-Actin (N=1).jpg
- Figure 7-source data 1/Figure 7e-knockdown-Actin (N=2).jpg
- Figure 7-source data 1/Figure 7e-knockdown-Actin (N=3).jpg
- Figure 7-source data 1/Figure 7e-knockdown-tNOX (N=1).jpg
- Figure 7-source data 1/Figure 7e-knockdown-tNOX (N=2).jpg
- Figure 7-source data 1/Figure 7e-knockdown-tNOX (N=3).jpg
