# Supplementary material for: Water-soluble 4-(dimethylaminomethyl)heliomycin exerts greater antitumor effects than parental heliomycin by targeting the tNOX-SIRT1 axis and apoptosis in oral cancer cells
Source: eLife. 2024 Apr 3;12:RP87873. doi: 10.7554/eLife.87873 (PMC10990494; doi:10.7554/eLife.87873)
Supplement: Figure 8—source data 1. [file elife-87873-fig8-data1.zip]

Archive with 52 entries (52 files):
- Figure 8-source data 1/Figure 8a (HSC-3)-Actin-4 dmH (N=1).jpg
- Figure 8-source data 1/Figure 8a (HSC-3)-Actin-4 dmH (N=2).jpg
- Figure 8-source data 1/Figure 8a (HSC-3)-Actin-4 dmH (N=3).jpg
- Figure 8-source data 1/Figure 8a (HSC-3)-tNOX-4 dmH (N=1).jpg
- Figure 8-source data 1/Figure 8a (HSC-3)-tNOX-4 dmH (N=2).jpg
- Figure 8-source data 1/Figure 8a (HSC-3)-tNOX-4 dmH (N=3).jpg
- Figure 8-source data 1/Figure 8a (SAS)-Actin-4 dmH (N=1).jpg
- Figure 8-source data 1/Figure 8a (SAS)-Actin-4 dmH (N=2).jpg
- Figure 8-source data 1/Figure 8a (SAS)-Actin-4 dmH (N=3).jpg
- Figure 8-source data 1/Figure 8a (SAS)-tNOX-4 dmH (N=1).jpg
- Figure 8-source data 1/Figure 8a (SAS)-tNOX-4 dmH (N=2).jpg
- Figure 8-source data 1/Figure 8a (SAS)-tNOX-4 dmH (N=3).jpg
- Figure 8-source data 1/Figure 8b (HSC-3)-Actin-4 dmH (N=1).jpg
- Figure 8-source data 1/Figure 8b (HSC-3)-Actin-4 dmH (N=2).jpg
- Figure 8-source data 1/Figure 8b (HSC-3)-Actin-4 dmH and control (N=3).jpg
- Figure 8-source data 1/Figure 8b (HSC-3)-Actin-control (H2O) (N=1).jpg
- Figure 8-source data 1/Figure 8b (HSC-3)-Actin-control (H2O) (N=2).jpg
- Figure 8-source data 1/Figure 8b (HSC-3)-tNOX-4 dmH (N=1).jpg
- Figure 8-source data 1/Figure 8b (HSC-3)-tNOX-4 dmH (N=2).jpg
- Figure 8-source data 1/Figure 8b (HSC-3)-tNOX-4 dmH and cont. (N=3).jpg
- Figure 8-source data 1/Figure 8b (HSC-3)-tNOX-control (H2O) (N=1).jpg
- Figure 8-source data 1/Figure 8b (HSC-3)-tNOX-control (H2O) (N=2).jpg
- Figure 8-source data 1/Figure 8b (SAS)-Actin-4 dmH (N=1).jpg
- Figure 8-source data 1/Figure 8b (SAS)-Actin-4 dmH (N=2).jpg
- Figure 8-source data 1/Figure 8b (SAS)-Actin-4 dmH (N=3).jpg
- Figure 8-source data 1/Figure 8b (SAS)-Actin-control (H2O) (N=1).jpg
- Figure 8-source data 1/Figure 8b (SAS)-Actin-control (H2O) (N=2).jpg
- Figure 8-source data 1/Figure 8b (SAS)-Actin-control (H2O) (N=3).jpg
- Figure 8-source data 1/Figure 8b (SAS)-tNOX-4 dmH (N=1).jpg
- Figure 8-source data 1/Figure 8b (SAS)-tNOX-4 dmH (N=2).jpg
- Figure 8-source data 1/Figure 8b (SAS)-tNOX-4 dmH (N=3).jpg
- Figure 8-source data 1/Figure 8b (SAS)-tNOX-control (H2O) (N=1).jpg
- Figure 8-source data 1/Figure 8b (SAS)-tNOX-control (H2O) (N=2).jpg
- Figure 8-source data 1/Figure 8b (SAS)-tNOX-control (H2O) (N=3).jpg
- Figure 8-source data 1/Figure 8c ( SAS)-Actin for Nox4.jpg
- Figure 8-source data 1/Figure 8c ( SAS)-Actin for PARP.jpg
- Figure 8-source data 1/Figure 8c ( SAS)-Nox4-4 dmH.jpg
- Figure 8-source data 1/Figure 8c ( SAS)-Nox4-control (H2O).jpg
- Figure 8-source data 1/Figure 8c ( SAS)-PARP-4 dmH.jpg
- Figure 8-source data 1/Figure 8c ( SAS)-PARP-Control (H2O).jpg
- Figure 8-source data 1/Figure 8d (HSC-3)-Actin -DMSO(N=1).jpg
- Figure 8-source data 1/Figure 8d (HSC-3)-Actin-DMSO (N=2).jpg
- Figure 8-source data 1/Figure 8d (HSC-3)-Actin-Heliomycin (N=2).jpg
- Figure 8-source data 1/Figure 8d (HSC-3)-tNOX-Heliomycin (N=1).jpg
- Figure 8-source data 1/Figure 8d (HSC-3)-tNOX-Heliomycin and DMSO (N=2).jpg
- Figure 8-source data 1/Figure 8d (SAS)-Actin-Heliomycin and DMSO (N=1).jpg
- Figure 8-source data 1/Figure 8d (SAS)-Actin-Heliomycin and DMSO (N=2).jpg
- Figure 8-source data 1/Figure 8d (SAS)-Actin-Heliomycin and DMSO (N=3).jpg
- Figure 8-source data 1/Figure 8d (SAS)-tNOX-DMSO (N=3).jpg
- Figure 8-source data 1/Figure 8d (SAS)-tNOX-Heliomycin (N=3).jpg
- Figure 8-source data 1/Figure 8d (SAS)-tNOX-Heliomycin and DMSO (N=1).jpg
- Figure 8-source data 1/Figure 8d (SAS)-tNOX-Heliomycin and DMSO (N=2).jpg
