# Supplementary material for: Water-soluble 4-(dimethylaminomethyl)heliomycin exerts greater antitumor effects than parental heliomycin by targeting the tNOX-SIRT1 axis and apoptosis in oral cancer cells
Source: eLife. 2024 Apr 3;12:RP87873. doi: 10.7554/eLife.87873 (PMC10990494; doi:10.7554/eLife.87873)
Supplement: Figure 9—figure supplement 1—source data 1. [file elife-87873-fig9-figsupp1-data1.zip]

Archive with 1 entries (1 files):
- Figure 9-figure supplement 1-source data 1.tif
