# Supplementary material for: Water-soluble 4-(dimethylaminomethyl)heliomycin exerts greater antitumor effects than parental heliomycin by targeting the tNOX-SIRT1 axis and apoptosis in oral cancer cells
Source: eLife. 2024 Apr 3;12:RP87873. doi: 10.7554/eLife.87873 (PMC10990494; doi:10.7554/eLife.87873)
Supplement: Figure 10—source data 1. [file elife-87873-fig10-data1.zip]

Archive with 15 entries (15 files):
- Figure 10-source data 1/figure 10c-Actin-SAS cells inoculated ASID mice tissue samples.jpg
- Figure 10-source data 1/figure 10c-Atg5-SAS cells inoculated ASID mice tissue samples (1).jpg
- Figure 10-source data 1/figure 10c-Atg7-SAS cells inoculated ASID mice tissue samples.jpg
- Figure 10-source data 1/figure 10c-Bak-SAS cells inoculated ASID mice tissue samples.jpg
- Figure 10-source data 1/figure 10c-Flip-SAS cells inoculated ASID mice tissue samples.jpg
- Figure 10-source data 1/figure 10c-LC3-SAS cells inoculated ASID mice tissue samples.jpg
- Figure 10-source data 1/figure 10c-PARP-SAS cells inoculates ASID mice tissue samples.jpg
- Figure 10-source data 1/figure 10c-SIRT1-SAS cells inoculated ASID mice tissue samples.jpg
- Figure 10-source data 1/Figure 10c-tNOX-SAS cells ASID mice tissue samples.jpg
- Figure 10-source data 1/Figure 10d -Actin-tongue.jpg
- Figure 10-source data 1/Figure 10d -SIRT1-tongue.jpg
- Figure 10-source data 1/Figure 10d -tNOX-tongue.jpg
- Figure 10-source data 1/Figure 10d-Actin-Buccal.jpg
- Figure 10-source data 1/Figure 10d-SIRT1-Buccal.jpg
- Figure 10-source data 1/Figure 10d-tNOX-Buccal.jpg
